# Supplementary material for: A novel set of volatile urinary biomarkers for late-life major depressive and anxiety disorders upon the progression of frailty: a pilot study
Source: Discov Ment Health. 2022 Oct 27;2(1):20. doi: 10.1007/s44192-022-00023-0 (PMC10501039; doi:10.1007/s44192-022-00023-0)
Supplement: Supplementary file 7 — Additional file 7. Frequency of diet, alcohol and tobacco consumption, sleep outcomes, and subjects’ scores. [file 44192_2022_23_MOESM7_ESM.xlsx]

## Sheet: Additional  file 7
Frequency of diet, alcohol and tobacco consumption, sleep outcomes, and subjects' scores
Subject No.	Sex	Age	Number of meals/day 1: less than 1 time, 2: 1 time, 3: 2 times, 4: 3 times, 5: 4 or more times	Frequency of eating: Seafood*	Frequency of eating: Meet*	Frequency of eating: Egg*	Frequency of eating: Milk*	Frequency of eating: Soy products*	Frequency of eating: Green and yellow vegetables*	Frequency of eating: Seaweed*	Frequency of eating: Potatoes*	Frequency of eating: Fruits*	Frequency of eating: Fats and oils*	Do you currently smoke tobacco? 1: I smoke, 2: I quit, 3: I have never smoked	How much tobacco do you smoke per day?	Do you currently drink alcohol? 1: I drink, 2: I have stopped drinking, 3: I have not drank before	How many days a week do you drink alcohol?	I rested well and woke up feeling good. 0: never, 1: only occasionally, 2: less than half the time, 3: more than half the time, 4: almost always, 5: always
1c	M	78	4	1	2	2	1	1	1	3	2	1	1	2	0	1	1	4
2c	M	73	3	2	3	1	1	1	1	3	3	1	2	2	0	1	3	0
3c	M	70	4	1	3	1	4	3	2	2	2	2	1	2	0	1	3	3
4c	F	77	4	2	2	1	4	2	2	3	2	1	3	3	0	3	0	0
5c	F	73	4	1	1	3	2	1	1	2	3	4	2	3	0	1	4	4
6c	M	85	4	3	2	3	4	1	1	1	3	1	1	2	0	2	0	0
7c	M	79	4	3	3	3	4	3	2	2	3	1	1	2	0	3	0	3
8c	F	87	4	2	2	3	1	2	1	2	2	1	1	3	0	1	2	4
9c	M	75	4	1	1	1	1	1	3	2	3	1	1	1	25	1	1	2
10d	M	84	3	3	2	2	1	3	3	3	2	3	1	1	10	3	0	1
11da	M	73	4	2	2	3	1	1	1	2	2	1	2	2	0	2	0	1
12da	F	74	4	2	1	3	1	2	1	2	3	1	1	3	0	3	0	4
13d	F	87	4	1	3	1	1	1	1	1	3	1	3	3	0	3	0	0
14a	M	78	4	3	2	3	1	3	1	2	3	4	2	1	15	3	0	4
15d	F	77	4	1	1	1	1	1	2	2	3	4	3	3	0	1	4	1
16d	M	79	4	3	3	1	1	3	1	3	2	2	3	2	0	1	2	2
17d	M	77	4	3	1	3	1	3	4	4	4	3	1	3	0	3	0	2
18d	M	67	3	3	3	2	4	2	1	2	3	1	3	1	20	1	3	2
			*Frequency of eating: 1: almost every day, 2: once every two days, 3: once or twice a week, 4: rarely eaten
