# Supplementary material for: A novel set of volatile urinary biomarkers for late-life major depressive and anxiety disorders upon the progression of frailty: a pilot study
Source: Discov Ment Health. 2022 Oct 27;2(1):20. doi: 10.1007/s44192-022-00023-0 (PMC10501039; doi:10.1007/s44192-022-00023-0)
Supplement: Supplementary file 8 — Additional file 8. Pearson’s bivariate correlations and single linear regression formula between combined volatile organic compound indices and cohort scores. [file 44192_2022_23_MOESM8_ESM.xlsx]

## Sheet: Additional file 8
Pearson's bivariate correlations and single linear regression formula between combined volatile organic compound indices and cohort scores
Correlation with 2VOCs_PRE1
	2VOCs_PRE_1 vs. sex M=0, F=1	2VOCs_PRE_1 vs. sex_MDD	2VOCs_PRE_1 vs. sex_Control	2VOCs_PRE_1 vs. age_all	2VOCs_PRE_1 vs. age_MDD	2VOCs_PRE_1 vs. age_Control	2VOCs_PRE_1 vs. Number of meals/day	2VOCs_PRE_1 vs. Number of meals/day_MDD	2VOCs_PRE_1 vs. Number of meals/day_Control	2VOCs_PRE_1 vs. Frequency of eating: Seafood*_all	2VOCs_PRE_1 vs. Frequency of eating: Seafood*_MDD	2VOCs_PRE_1 vs. Frequency of eating: Seafood*_Control	2VOCs_PRE_1 vs. Frequency of eating: Meet*_all	2VOCs_PRE_1 vs. Frequency of eating: Meet*_MDD	2VOCs_PRE_1 vs. Frequency of eating: Meet*_Control	2VOCs_PRE_1 vs. Frequency of eating: Egg*_all	2VOCs_PRE_1 vs. Frequency of eating: Egg*_MDD	2VOCs_PRE_1 vs. Frequency of eating: Egg*_Control	2VOCs_PRE_1 vs. Frequency of eating: Milk*_all	2VOCs_PRE_1 vs. Frequency of eating: Milk*_MDD	2VOCs_PRE_1 vs. Frequency of eating: Milk*_Control	2VOCs_PRE_1 vs. Frequency of eating: Soy products*all	2VOCs_PRE_1 vs. Frequency of eating: Soy products*MDD	2VOCs_PRE_1 vs. Frequency of eating: soy products*_control	2VOCs_PRE_1 vs. Green and yellow vegetables*_all	2VOCs_PRE_1 vs. Green and yellow vegetables*_MDD	2VOCs_PRE_1 vs. Green and yellow vegetables*_Control	2VOCs_PRE_1 vs. Seaweed_all	2VOCs_PRE_1 vs. Seaweed_MDD	2VOCs_PRE_1 vs. Seaweed_Control	2VOCs_PRE_1 vs. Potatoes*_all	2VOCs_PRE_1 vs. Potatoes*_MDD	2VOCs_PRE_1 vs. Potatoes*_Control	2VOCs_PRE_1 vs. Fruits*_all	2VOCs_PRE_1 vs. Fruits*_MDD	2VOCs_PRE_1 vs. Fruits*_Control	2VOCs_PRE_1_x000D_vs._x000D_Fats and oils*_all	2VOCs_PRE_1 vs. Fats and oils*_MDD	2VOCs_PRE_1 vs. Fats and oils*_Control	2VOCs_PRE_1 vs. Do you currently smoke tobacco?_all	2VOCs_PRE_1 vs. Do you currently smoke tobacco?_MDD	2VOCs_PRE_1 vs. Do you currently smoke tobacco?_Control	2VOCs_PRE_1 vs. How much tobacco do you smoke_all	2VOCs_PRE_1 vs. How much tobacco do you smoke_MDD	2VOCs_PRE_1 vs. How much tobacco do you smoke_Control	2VOCs_PRE_1 vs. Do you currently drink alcohol?_all	2VOCs_PRE_1_x000D_vs._x000D_Do you currently drink alcohol?_MDD	2VOCs_PRE_1 vs. Do you currently drink alcohol?_Control	2VOCs_PRE_1 vs. How many days a week do you drink?_all
Pearson r
r	0.031164	0.15465	-0.088345	-0.11281	-0.086997	-0.28148	0.064142	0.44538	0.019376	0.17519	-0.26719	0.044937	0.050834	-0.12525	0.60531	-0.26202	-0.52227	-0.47772	-0.24753	-0.12541	0.38355	0.31796	-0.17796	0.73485	0.16335	0.063175	0.42998	0.25533	0.18296	0.53875	0.071286	0.10094	-0.51142	0.30159	0.33367	-0.37631	0.54853	0.54339	0.2198	0.11869	0.42318	0.016978	-0.080497	-0.43169	-0.16647	0.15228	-0.6936	0.4861	0.029791
95% confidence interval	-0.44214 to 0.49089	-0.56778 to 0.74251	-0.71076 to 0.61166	-0.55068 to 0.37374	-0.71009 to 0.61251	-0.79668 to 0.47061	-0.41516 to 0.51557	-0.31062 to 0.85624	-0.65315 to 0.67481	-0.31766 to 0.59351	-0.79096 to 0.48256	-0.63823 to 0.68851	-0.42615 to 0.50570	-0.72875 to 0.58776	-0.098342 to 0.90544	-0.64945 to 0.23340	-0.88086 to 0.21719	-0.86683 to 0.27302	-0.64039 to 0.24800	-0.72883 to 0.58765	-0.37647 to 0.83498	-0.17487 to 0.68338	-0.75308 to 0.55132	0.13815 to 0.94015	-0.32858 to 0.58556	-0.62726 to 0.69801	-0.32773 to 0.85107	-0.24017 to 0.64528	-0.54771 to 0.75531	-0.19522 to 0.88590	-0.40920 to 0.52082	-0.60365 to 0.71700	-0.87750 to 0.23124	-0.19236 to 0.67362	-0.42453 to 0.81679	-0.83240 to 0.38370	0.10978 to 0.80838	-0.18890 to 0.88731	-0.52027 to 0.77133	-0.36861 to 0.55481	-0.33513 to 0.84876	-0.65452 to 0.67351	-0.52754 to 0.40146	-0.85165 to 0.32585	-0.74791 to 0.55951	-0.33867 to 0.57806	-0.92954 to -0.054659	-0.26289 to 0.86952	-0.44324 to 0.48985
R squared	0.00097121	0.023918	0.0078048	0.012727	0.0075685	0.079233	0.0041142	0.19836	0.00037542	0.030691	0.071391	0.0020193	0.0025841	0.015688	0.3664	0.068656	0.27276	0.22822	0.061269	0.015729	0.14711	0.1011	0.031668	0.54	0.026684	0.0039911	0.18488	0.065194	0.033474	0.29026	0.0050817	0.010189	0.26156	0.090959	0.11134	0.14161	0.30089	0.29528	0.048313	0.014087	0.17908	0.00028825	0.0064798	0.18636	0.027713	0.02319	0.48108	0.23629	0.00088753
P value
P (two-tailed)	0.9023	0.6912	0.8212	0.6558	0.8239	0.4631	0.8004	0.2296	0.9605	0.4869	0.487	0.9086	0.8412	0.7482	0.0841	0.2936	0.1492	0.1934	0.322	0.7478	0.3082	0.1985	0.6469	0.0241	0.5172	0.8717	0.248	0.3065	0.6375	0.1345	0.7786	0.7961	0.1593	0.2239	0.3802	0.3182	0.0184	0.1305	0.5699	0.639	0.2564	0.9654	0.7509	0.2459	0.6686	0.5464	0.0382	0.1846	0.9066
P value summary	ns	ns	ns	ns	ns	ns	ns	ns	ns	ns	ns	ns	ns	ns	ns	ns	ns	ns	ns	ns	ns	ns	ns	*	ns	ns	ns	ns	ns	ns	ns	ns	ns	ns	ns	ns	*	ns	ns	ns	ns	ns	ns	ns	ns	ns	*	ns	ns
Significant? (alpha = 0.05)	No	No	No	No	No	No	No	No	No	No	No	No	No	No	No	No	No	No	No	No	No	No	No	Yes	No	No	No	No	No	No	No	No	No	No	No	No	Yes	No	No	No	No	No	No	No	No	No	Yes	No	No
Number of XY Pairs	18	9	9	18	9	9	18	9	9	18	9	9	18	9	9	18	9	9	18	9	9	18	9	9	18	9	9	18	9	9	18	9	9	18	9	9	18	9	9	18	9	9	18	9	9	18	9	9	18
Single linear regression fomula: X=2VOCS_PRE1
F	0.015554	0.17153	0.055063	0.20626	0.053384	0.60236	0.066099	1.7321	0.0026289	0.5066	0.53816	0.014164	0.041452	0.11157	4.0481	1.1795	2.6255	2.0699	1.0443	0.11186	1.2074	1.7995	0.22893	8.2175	0.43864	0.02805	1.5877	1.1159	0.24243	2.8627	0.081723	0.072056	2.4794	1.601	0.87699	1.1548	6.8863	2.933	0.35536	0.22861	1.527	0.0020183	0.10435	1.6033	0.19952	0.37985	6.4897	2.1658	0.014213
DFn, DFd	1, 16	1, 7	1, 7	1, 16	1, 7	1, 7	1, 16	1, 7	1, 7	1, 16	1, 7	1, 7	1, 16	1, 7	1, 7	1, 16	1, 7	1, 7	1, 16	1, 7	1, 7	1, 16	1, 7	1, 7	1, 16	1, 7	1, 7	1, 16	1, 7	1, 7	1, 16	1, 7	1, 7	1, 16	1, 7	1, 7	1, 16	1, 7	1, 7	1, 16	1, 7	1, 7	1, 16	1, 7	1, 7	1, 16	1, 7	1, 7	1, 16
P value	0.9023	0.6912	0.8212	0.6558	0.8239	0.4631	0.8004	0.2296	0.9605	0.4869	0.487	0.9086	0.8412	0.7482	0.0841	0.2936	0.1492	0.1934	0.322	0.7478	0.3082	0.1985	0.6469	0.0241	0.5172	0.8717	0.248	0.3065	0.6375	0.1345	0.7786	0.7961	0.1593	0.2239	0.3802	0.3182	0.0184	0.1305	0.5699	0.639	0.2564	0.9654	0.7509	0.2459	0.6686	0.5464	0.0382	0.1846	0.9066
Deviation from zero?	Not Significant	Not Significant	Not Significant	Not Significant	Not Significant	Not Significant	Not Significant	Not Significant	Not Significant	Not Significant	Not Significant	Not Significant	Not Significant	Not Significant	Not Significant	Not Significant	Not Significant	Not Significant	Not Significant	Not Significant	Not Significant	Not Significant	Not Significant	Significant	Not Significant	Not Significant	Not Significant	Not Significant	Not Significant	Not Significant	Not Significant	Not Significant	Not Significant	Not Significant	Not Significant	Not Significant	Significant	Not Significant	Not Significant	Not Significant	Not Significant	Not Significant	Not Significant	Not Significant	Not Significant	Not Significant	Significant	Not Significant	Not Significant
Equation	Y = 0.037720*X + 0.31447	Y = 0.26437*X + 0.12095	Y = -0.20024*X + 0.37271	Y = -1.5722*X + 78.175	Y = -1.7533*X + 78.742	Y = -7.1649*X + 78.853	Y = 0.061377*X + 3.8026	Y = 0.67144*X + 3.2384	Y = 0.029278*X + 3.8831	Y = 0.38145*X + 1.8648	Y = -0.79110*X + 2.9689	Y = 0.16976*X + 1.7444	Y = 0.10177*X + 2.0047	Y = -0.37085*X + 2.2979	Y = 2.1451*X + 1.6893	Y = -0.61301*X + 2.3621	Y = -1.6569*X + 3.4422	Y = -2.1656*X + 2.4258	Y = -0.84445*X + 2.3111	Y = -0.42877*X + 1.6778	Y = 2.6241*X + 1.9285	Y = 0.71425*X + 1.5318	Y = -0.56457*X + 2.5647	Y = 2.8849*X + 1.0994	Y = 0.37355*X + 1.4243	Y = 0.24148*X + 1.4727	Y = 1.4161*X + 1.2771	Y = 0.47905*X + 2.0383	Y = 0.54171*X + 1.8981	Y = 1.6282*X + 1.9021	Y = 0.10567*X + 2.6138	Y = 0.23007*X + 2.5929	Y = -1.2219*X + 2.7958	Y = 0.90343*X + 1.3816	Y = 1.4849*X + 1.0293	Y = -1.7294*X + 1.7845	Y = 1.2020*X + 1.1768	Y = 1.7239*X + 0.72614	Y = 0.72387*X + 1.3021	Y = 0.23275*X + 2.0503	Y = 1.3426*X + 1.0325	Y = 0.051309*X + 2.2121	Y = -1.5993*X + 4.6885	Y = -11.668*X + 14.374	Y = -6.2888*X + 4.0143	Y = 0.36607*X + 1.7059	Y = -2.3045*X + 4.0736	Y = 1.9434*X + 1.1734	Y = 0.11347*X + 1.2210
Correlation with 3VOCs_PRE1
	3VOCs_PRE_1 vs. sex M=0, F=1	3VOCs_PRE_1 vs. sex_MDD	3VOCs_PRE_1 vs. sex_Control	3VOCs_PRE_1 vs. age_all	3VOCs_PRE_1 vs. age_MDD	3VOCs_PRE_1 vs. age_Control	3VOCs_PRE_1 vs. Number of meals/day	3VOCs_PRE_1 vs. Number of meals/day_MDD	3VOCs_PRE_1 vs. Number of meals/day_Control	3VOCs_PRE_1 vs. Frequency of eating: Seafood*_all	3VOCs_PRE_1 vs. Frequency of eating: Seafood*_MDD	3VOCs_PRE_1 vs. Frequency of eating: Seafood*_Control	3VOCs_PRE_1 vs. Frequency of eating: Meet*_all	3VOCs_PRE_1 vs. Frequency of eating: Meet*_MDD	3VOCs_PRE_1 vs. Frequency of eating: Meet*_Control	3VOCs_PRE_1 vs. Frequency of eating: Egg*_all	3VOCs_PRE_1 vs. Frequency of eating: Egg*_MDD	3VOCs_PRE_1 vs. Frequency of eating: Egg*_Control	3VOCs_PRE_1 vs. Frequency of eating: Milk*_all	3VOCs_PRE_1 vs. Frequency of eating: Milk*_MDD	3VOCs_PRE_1 vs. Frequency of eating: Milk*_Control	3VOCs_PRE_1 vs. Frequency of eating: Soy products*all	3VOCs_PRE_1 vs. Frequency of eating: Soy products*MDD	3VOCs_PRE_1 vs. Frequency of eating: Soy products*_control	3VOCs_PRE_1 vs. Green and yellow vegetables*_all	3VOCs_PRE_1 vs. Green and yellow vegetables*_MDD	3VOCs_PRE_1 vs. Green and yellow vegetables*_Control	3VOCs_PRE_1 vs. Seaweed_all	3VOCs_PRE_1 vs. Seaweed_MDD	3VOCs_PRE_1 vs. Seaweed_Control	3VOCs_PRE_1 vs. Potatoes*_all	3VOCs_PRE_1 vs. Potatoes*_MDD	3VOCs_PRE_1 vs. Potatoes*_Control	3VOCs_PRE_1 vs. Fruits*_all	3VOCs_PRE_1 vs. Fruits*_MDD	3VOCs_PRE_1 vs. Fruits*_Control	3VOCs_PRE_1 vs. Fats and oils*_all	3VOCs_PRE_1 vs. Fats and oils*_MDD	3VOCs_PRE_1 vs. Fats and oils*_Control	3VOCs_PRE_1 vs. Do you currently smoke tobacco?_all	3VOCs_PRE_1 vs. Do you currently smoke tobacco?_MDD	3VOCs_PRE_1 vs. Do you currently smoke tobacco?_Control	3VOCs_PRE_1 vs. How much tobacco do you smoke_all	3VOCs_PRE_1 vs. How much tobacco do you smoke_MDD	3VOCs_PRE_1 vs. How much tobacco do you smoke_Control	3VOCs_PRE_1 vs. Do you currently drink alcohol?_all	3VOCs_PRE_1 vs. Do you currently drink alcohol?_MDD	3VOCs_PRE_1 vs. Do you currently drink alcohol?_Control	3VOCs_PRE_1 vs. How many days a week do you drink?_all
Pearson r
r	0.22635	0.011816	0.79565	-0.10696	-0.22891	0.0072415	0.03682	0.094916	0.39524	-0.032119	-0.2764	-0.54457	0.048001	0.49698	-0.49317	0.04313	0.0762	-0.10554	-0.26501	0.31744	-0.25918	-0.050142	-0.55277	0.064092	-0.30886	-0.72838	0.10939	-0.2628	-0.76296	0.23401	-0.077654	-0.13761	-0.60197	0.094299	-0.43788	0.29314	0.55179	0.48558	0.30643	-0.035328	-0.21991	0.54165	0.24266	0.27076	0.11017	0.14762	-0.094339	-0.22511	-0.082025
95% confidence interval	-0.26894 to 0.62697	-0.65747 to 0.67067	0.27890 to 0.95509	-0.54654 to 0.37882	-0.77519 to 0.51324	-0.66005 to 0.66815	-0.43757 to 0.49518	-0.60750 to 0.71403	-0.36458 to 0.83911	-0.49162 to 0.44137	-0.79465 to 0.47489	-0.88766 to 0.18728	-0.42847 to 0.50359	-0.24948 to 0.87297	-0.87177 to 0.25421	-0.43245 to 0.49993	-0.61926 to 0.70466	-0.71925 to 0.60069	-0.65130 to 0.23037	-0.43930 to 0.81066	-0.78771 to 0.48913	-0.50519 to 0.42672	-0.89012 to 0.17594	-0.62671 to 0.69848	-0.67797 to 0.18464	-0.93851 to -0.12446	-0.59819 to 0.72112	-0.64993 to 0.23261	-0.94716 to -0.20036	-0.50926 to 0.77732	-0.52547 to 0.40386	-0.73460 to 0.57947	-0.90449 to 0.10355	-0.38973 to 0.53750	-0.85373 to 0.31902	-0.46067 to 0.80127	0.11439 to 0.81000	-0.26352 to 0.86935	-0.44909 to 0.80643	-0.49405 to 0.43878	-0.77137 to 0.52019	-0.19128 to 0.88678	-0.25285 to 0.63733	-0.47960 to 0.79239	-0.59768 to 0.72150	-0.34288 to 0.57487	-0.71374 to 0.60787	-0.77358 to 0.51618	-0.52865 to 0.40017
R squared	0.051236	0.00013961	0.63306	0.011441	0.0524	5.2439e-05	0.0013557	0.009009	0.15621	0.0010316	0.076398	0.29656	0.0023041	0.24699	0.24322	0.0018602	0.0058065	0.011138	0.070229	0.10077	0.067174	0.0025142	0.30556	0.0041078	0.095394	0.53053	0.011966	0.069065	0.58211	0.054759	0.0060302	0.018937	0.36237	0.0088922	0.19174	0.085929	0.30447	0.23579	0.093896	0.0012481	0.048358	0.29338	0.058885	0.07331	0.012138	0.021791	0.0088999	0.050673	0.0067282
P value
P (two-tailed)	0.3664	0.9759	0.0103	0.6727	0.5536	0.9852	0.8847	0.8081	0.2924	0.8993	0.4715	0.1295	0.85	0.1735	0.1773	0.8651	0.8455	0.787	0.2879	0.4052	0.5007	0.8434	0.1227	0.8699	0.2124	0.026	0.7794	0.2921	0.0168	0.5445	0.7594	0.724	0.0863	0.7098	0.2385	0.444	0.0176	0.1851	0.4226	0.8893	0.5697	0.132	0.3319	0.481	0.7778	0.5589	0.8092	0.5603	0.7463
P value summary	ns	ns	*	ns	ns	ns	ns	ns	ns	ns	ns	ns	ns	ns	ns	ns	ns	ns	ns	ns	ns	ns	ns	ns	ns	*	ns	ns	*	ns	ns	ns	ns	ns	ns	ns	*	ns	ns	ns	ns	ns	ns	ns	ns	ns	ns	ns	ns
Significant? (alpha = 0.05)	No	No	Yes	No	No	No	No	No	No	No	No	No	No	No	No	No	No	No	No	No	No	No	No	No	No	Yes	No	No	Yes	No	No	No	No	No	No	No	Yes	No	No	No	No	No	No	No	No	No	No	No	No
Number of XY Pairs	18	9	9	18	9	9	18	9	9	18	9	9	18	9	9	18	9	9	18	9	9	18	9	9	18	9	9	18	9	9	18	9	9	18	9	9	18	9	9	18	9	9	18	9	9	18	9	9	18
Single linear regression fomula: X=3VOCS_PRE1
F	0.86405	0.00097738	12.077	0.18518	0.38708	0.00036709	0.021721	0.063636	1.2959	0.016523	0.57902	2.9511	0.036951	2.296	2.2497	0.029818	0.040883	0.078845	1.2085	0.78441	0.50408	0.040329	3.0801	0.028873	1.6873	7.9106	0.084775	1.187	9.7507	0.40552	0.097068	0.13512	3.9781	0.14355	1.6605	0.65805	7.0042	2.1598	0.72539	0.019994	0.35571	2.9064	1.0011	0.55377	0.086012	0.35643	0.062859	0.37365	0.10838
DFn, DFd	1, 16	1, 7	1, 7	1, 16	1, 7	1, 7	1, 16	1, 7	1, 7	1, 16	1, 7	1, 7	1, 16	1, 7	1, 7	1, 16	1, 7	1, 7	1, 16	1, 7	1, 7	1, 16	1, 7	1, 7	1, 16	1, 7	1, 7	1, 16	1, 7	1, 7	1, 16	1, 7	1, 7	1, 16	1, 7	1, 7	1, 16	1, 7	1, 7	1, 16	1, 7	1, 7	1, 16	1, 7	1, 7	1, 16	1, 7	1, 7	1, 16
P value	0.3664	0.9759	0.0103	0.6727	0.5536	0.9852	0.8847	0.8081	0.2924	0.8993	0.4715	0.1295	0.85	0.1735	0.1773	0.8651	0.8455	0.787	0.2879	0.4052	0.5007	0.8434	0.1227	0.8699	0.2124	0.026	0.7794	0.2921	0.0168	0.5445	0.7594	0.724	0.0863	0.7098	0.2385	0.444	0.0176	0.1851	0.4226	0.8893	0.5697	0.132	0.3319	0.481	0.7778	0.5589	0.8092	0.5603	0.7463
Deviation from zero?	Not Significant	Not Significant	Significant	Not Significant	Not Significant	Not Significant	Not Significant	Not Significant	Not Significant	Not Significant	Not Significant	Not Significant	Not Significant	Not Significant	Not Significant	Not Significant	Not Significant	Not Significant	Not Significant	Not Significant	Not Significant	Not Significant	Not Significant	Not Significant	Not Significant	Significant	Not Significant	Not Significant	Significant	Not Significant	Not Significant	Not Significant	Not Significant	Not Significant	Not Significant	Not Significant	Significant	Not Significant	Not Significant	Not Significant	Not Significant	Not Significant	Not Significant	Not Significant	Not Significant	Not Significant	Not Significant	Not Significant	Not Significant
Equation	Y = 0.31223*X + 0.17722	Y = 0.018739*X + 0.31959	Y = 1.9737*X - 0.19248	Y = -1.6988*X + 78.238	Y = -4.2803*X + 80.473	Y = 0.20173*X + 77.391	Y = 0.040152*X + 3.8133	Y = 0.13276*X + 3.6804	Y = 0.65362*X + 3.7148	Y = -0.079699*X + 2.0954	Y = -0.75928*X + 2.8903	Y = -2.2515*X + 2.3776	Y = 0.10952*X + 2.0008	Y = 1.3652*X + 0.99850	Y = -1.9127*X + 2.6207	Y = 0.11499*X + 1.9981	Y = 0.22429*X + 1.9466	Y = -0.52359*X + 2.1395	Y = -1.0303*X + 2.4040	Y = 1.0069*X + 0.59468	Y = -1.9406*X + 2.9615	Y = -0.12836*X + 1.9531	Y = -1.6271*X + 3.3047	Y = 0.27537*X + 1.5933	Y = -0.80490*X + 2.0136	Y = -2.5831*X + 3.5616	Y = 0.39426*X + 1.4505	Y = -0.56191*X + 2.5587	Y = -2.0958*X + 3.8708	Y = 0.77397*X + 2.0160	Y = -0.13119*X + 2.7323	Y = -0.29100*X + 2.9913	Y = -1.5740*X + 2.9749	Y = 0.32191*X + 1.6724	Y = -1.8080*X + 3.5485	Y = 1.4744*X + 1.0517	Y = 1.3780*X + 1.0888	Y = 1.4293*X + 1.0626	Y = 1.1044*X + 1.1502	Y = -0.078952*X + 2.2061	Y = -0.64728*X + 2.5859	Y = 1.7915*X + 1.7449	Y = 5.4944*X + 1.1417	Y = 6.7897*X + 0.019162	Y = 4.5550*X + 1.5643	Y = 0.40440*X + 1.6867	Y = -0.29081*X + 2.4356	Y = -0.98493*X + 1.8180	Y = -0.35605*X + 1.4558
[truncated: 5 more columns]
